# Supplementary material for: Molecular mechanisms of dragon’s blood in treating ulcerative colitis based on NF-κb/NLPR3/Caspase-1 pyroptosis signaling pathway
Source: PLoS One. 2025 Sep 19;20(9):e0331570. doi: 10.1371/journal.pone.0331570 (PMC12448351; doi:10.1371/journal.pone.0331570)
Supplement: S1 File — (ZIP) [file pone.0331570.s001.zip]

Archive with 4 entries (3 files):
- Bar Chart/
- Bar Chart/colon histology score.bmp
- Bar Chart/colon length.bmp
- Bar Chart/DAI score.bmp
