# Supplementary material for: Molecular mechanisms of dragon’s blood in treating ulcerative colitis based on NF-κb/NLPR3/Caspase-1 pyroptosis signaling pathway
Source: PLoS One. 2025 Sep 19;20(9):e0331570. doi: 10.1371/journal.pone.0331570 (PMC12448351; doi:10.1371/journal.pone.0331570)
Supplement: S2 File — (ZIP) [file pone.0331570.s002.zip]

Archive with 17 entries (12 files):
- Colon image/
- Colon image/ControlGroup/
- Colon image/ControlGroup/1(10.1cm).jpg
- Colon image/ControlGroup/2(10cm).jpg
- Colon image/ControlGroup/3(9.8cm).jpg
- Colon image/DBGroup/
- Colon image/DBGroup/1(8.6cm).jpg
- Colon image/DBGroup/2(9cm).jpg
- Colon image/DBGroup/3(8.7cm).jpg
- Colon image/ModelGroup/
- Colon image/ModelGroup/1(7cm).jpg
- Colon image/ModelGroup/2(7.5cm).jpg
- Colon image/ModelGroup/3(6.5cm).jpg
- Colon image/ZVADFMKGroup/
- Colon image/ZVADFMKGroup/1(8.6cm).jpg
- Colon image/ZVADFMKGroup/2(9.2cm).jpg
- Colon image/ZVADFMKGroup/3(9.4cm).jpg
