# Supplementary material for: Molecular mechanisms of dragon’s blood in treating ulcerative colitis based on NF-κb/NLPR3/Caspase-1 pyroptosis signaling pathway
Source: PLoS One. 2025 Sep 19;20(9):e0331570. doi: 10.1371/journal.pone.0331570 (PMC12448351; doi:10.1371/journal.pone.0331570)
Supplement: S3 File — (ZIP) [file pone.0331570.s003.zip]

Archive with 6 entries (5 files):
- Network pharmacology original diagram/
- Network pharmacology original diagram/Fig 2A.png
- Network pharmacology original diagram/Fig 2B.png
- Network pharmacology original diagram/Fig 2C.jpg
- Network pharmacology original diagram/Fig 2D.jpg
- Network pharmacology original diagram/Fig 2E.png
