# Supplementary material for: Molecular mechanisms of dragon’s blood in treating ulcerative colitis based on NF-κb/NLPR3/Caspase-1 pyroptosis signaling pathway
Source: PLoS One. 2025 Sep 19;20(9):e0331570. doi: 10.1371/journal.pone.0331570 (PMC12448351; doi:10.1371/journal.pone.0331570)
Supplement: S4 File — (ZIP) [file pone.0331570.s004.zip]

Archive with 5 entries (4 files):
- Original image selected by PAS/
- Original image selected by PAS/ControlGroup100x.bmp
- Original image selected by PAS/DBGroup100x.bmp
- Original image selected by PAS/ModelGroup100x.bmp
- Original image selected by PAS/ZVADFMKGroup 100x.bmp
