# Supplementary material for: Molecular mechanisms of dragon’s blood in treating ulcerative colitis based on NF-κb/NLPR3/Caspase-1 pyroptosis signaling pathway
Source: PLoS One. 2025 Sep 19;20(9):e0331570. doi: 10.1371/journal.pone.0331570 (PMC12448351; doi:10.1371/journal.pone.0331570)
Supplement: S5 File — (ZIP) [file pone.0331570.s005.zip]

Archive with 5 entries (4 files):
- PAS selected marked scale image/
- PAS selected marked scale image/ControlGroup.jpg
- PAS selected marked scale image/DBGroup.jpg
- PAS selected marked scale image/ModelGroup.jpg
- PAS selected marked scale image/ZVADFMKGroup .jpg
