# Supplementary material for: Molecular mechanisms of dragon’s blood in treating ulcerative colitis based on NF-κb/NLPR3/Caspase-1 pyroptosis signaling pathway
Source: PLoS One. 2025 Sep 19;20(9):e0331570. doi: 10.1371/journal.pone.0331570 (PMC12448351; doi:10.1371/journal.pone.0331570)
Supplement: S7 File — (ZIP) [file pone.0331570.s007.zip]

Archive with 5 entries (4 files):
- Ulcerative colitis HE image 40x magnification/
- Ulcerative colitis HE image 40x magnification/ControlGroup.bmp
- Ulcerative colitis HE image 40x magnification/DBGroup.bmp
- Ulcerative colitis HE image 40x magnification/ModelGroup.bmp
- Ulcerative colitis HE image 40x magnification/ZVADFMKGroup .bmp
